# Supplementary material for: The Role of Glutamatergic Neurons in Changes of Synaptic Plasticity Induced by THz Waves
Source: Biomolecules. 2025 Apr 4;15(4):532. doi: 10.3390/biom15040532 (PMC12024624; doi:10.3390/biom15040532)
Supplement: Supplementary file 1 [file biomolecules-15-00532-s001.zip]

Archive with 1 entries (1 files):
- biomolecules-3489008-supplementary.pdf
